# Supplementary material for: Native Microalgae-Bacteria Consortia: A Sustainable Approach for Effective Urban Wastewater Bioremediation and Disinfection
Source: Microorganisms. 2024 Jul 12;12(7):1421. doi: 10.3390/microorganisms12071421 (PMC11278754; doi:10.3390/microorganisms12071421)
Supplement: Supplementary file 1 [file microorganisms-12-01421-s001.zip]

Archive with 1 entries (1 files):
- microorganisms-3092069-supplementary.pdf
